# Supplementary material for: Genome-wide unique insertion sequences among five Brucella species and demonstration of differential identification of Brucella by multiplex PCR assay
Source: Sci Rep. 2020 Apr 14;10:6368. doi: 10.1038/s41598-020-62472-3 (PMC7156498; doi:10.1038/s41598-020-62472-3)
Supplement: Supplementary file 2 — Supplementary Dataset. [file 41598_2020_62472_MOESM2_ESM.zip]

Archive with 11 entries (11 files):
- Supplementary Dataset/Supplementary_Figure_1.tif
- Supplementary Dataset/Supplementary_Figure_10.tif
- Supplementary Dataset/Supplementary_Figure_2.tif
- Supplementary Dataset/Supplementary_Figure_3.tif
- Supplementary Dataset/Supplementary_Figure_4.tif
- Supplementary Dataset/Supplementary_Figure_5.tif
- Supplementary Dataset/Supplementary_Figure_6.tif
- Supplementary Dataset/Supplementary_Figure_7.tif
- Supplementary Dataset/Supplementary_Figure_8.tif
- Supplementary Dataset/Supplementary_Figure_9.tif
- SREP-19-32359_Revised_Manuscript_10.01.2020.docx
